# Supplementary material for: Effective Alu Repeat Based RT-Qpcr Normalization in Cancer Cell Perturbation Experiments
Source: PLoS One. 2013 Aug 14;8(8):e71776. doi: 10.1371/journal.pone.0071776 (PMC3743747; doi:10.1371/journal.pone.0071776)
Supplement: Table S1 — Chemical inhibitors. A list of the 90 chemical inhibitors and the genes they target. (XLSX) [file pone.0071776.s003.xlsx]

## Sheet: Sheet1
Array Layout
HDAC	HAT	SIRT2	HMT	DMT	p300	ADCY5	HMGR	AKT	p70	AMPK	AURORA
JNK	CaMK II	CK1	CHK2	CDK	DAG	DNA-PK	PI3K	GSK-3	MEK	ERK	p38
MLCK	PIM1	PKR	PLK	PKA	PKC	IGF-1R	RAF1	CERK	IKK	SYK	IRAK
ROCK	DAG	JAK1	MNK1	ATM	SPHK	SRC	FLT3	MET	BCR-ABL	LCK	MLCK
PDGFR	EGFR	PPLA2	PPLA2	CRM1	CASP1	MMP-1	CASP3/6/7/8/10	PPARg	PPARa	PPARd	SHH
g-SEC-I	Microtubule polymerization	eNOS	TNF-a	STAT5	STAT3	c-MYC	TGF-BR1	NF-kB	TP53	NO	HIF-1
CTNNB1	NF-kB	Ca2+ ATPase	V-ATPase	mATPase	mATPase	Ca2+ channel	Na+ channel	K+ channel	Cl- channel	G protein	PP1/2A
PP2A/4	PTK	ER to Golgi transport	RAC1/1b/2/3	ERa	CYP19	VTC	VTC	VTC	VTC	PPC	PPC
Gene Table
Position	Target	Inhibitor
A1	HDAC	Trichostatin A
A2	HAT	(-)-Epigallocatechin Gallate
A3	SIRT2	Sirtinol
A4	HMT	BIX 01294
A5	DMT	RG108
A6	p300	Curcumin
A7	ADCY5	NKY80
A8	HMGR	Pravastatin Sodium
A9	AKT	Akt Inhibitor
A10	p70	Rapamycin
A11	AMPK	Dorsomorphin
A12	AURORA	Inhibitor III
B1	JNK	SP600125
B2	CaMK II	281-309
B3	CK1	A3, HCl
B4	CHK2	Chk2 Inhibitor II
B5	CDK	Roscovitine
B6	DAG	R59022
B7	DNA-PK	AS605240
B8	PI3K	Wortmannin
B9	GSK-3	SB 415286
B10	MEK	U0126
B11	ERK2	Erk Inhibitor
B12	p38	SB 202190
C1	MLCK	H-RKKYKYRRK-NH2
C2	PIM1	Inhibitor II
C3	PKR	Imidazolo-oxindole PKR inhibitor C16
C4	PLK	Plk Inhibitor III
C5	PKA	4-Cyano-3-Methylisoquinoline
C6	PKC	Bisindolylmaleimide VIII Acetate
C7	IGF-1R	Picropodophyllotoxin
C8	RAF1	GW5074
C9	CERK	Ceramide Kinase Inhibitor, K1
C10	IKK	IKK 16, HCl
C11	SYK	Inhibitor III
C12	IRAK	IRAK-1/4 Inhibitor
D1	ROCK	H-1152
D2	DAG	RHC-80267
D3	JAK 1	Pyridone 6
D4	MNK1	CGP57380
D5	ATM	ATM Kinase Inhibitor
D6	SPHK	SK Inhibitor
D7	SRC	Src Kinase Inhibitor II
D8	FLT3	Flt3 Inhibitor IV
D9	MET	PHA665752
D10	BCR-ABL	GNF-2
D11	LCK	Lck Inhibitor
D12	MLCK	W-7 HCl
E1	PDGFR	AG 1296
E2	EGFR	AG 1478
E3	PPLA2	Quinacrine, 2×HCl
E4	PPLA2	ACA
E5	Nuclear protein export (CRM1)	Leptomycin B
E6	CASP1	AC-YVAD-CHO
E7	MMP-1	Galardin
E8	CASP3/6/7/8/10	AC-DMQD-CHO
E9	PPARg	T0070907
E10	PPARa	GW 6471
E11	PPARd	GSK 0660
E12	SHH	Cyclopamine-KAAD
F1	Notch (g-SEC-I) signaling	DAPT
F2	Microtubule polymerization	Diminutol
F3	eNOS	L-NIO dihydrochloride
F4	TNF-a biosynthesis	(±)-Thalidomide
F5	STAT5 signaling	STAT5 Inhibitor
F6	STAT3 signaling	WP1066
F7	TGF-ß (c-MYC) signaling	10058-F4
F8	TGF-BR1	ALK5 Inhibitor VII
F9	NF-ΚB activation	JSH-23
F10	TP53 signaling	Pifithrin-a
F11	NO signaling	1400W Dihydrochloride
F12	HIF-1	HIF-1 Inhibitor
G1	WNT (CTNNB1/Tcf) pathway	FH535
G2	NF-ΚB activation	Cardamonin
G3	Ca2+ ATPase	Thapsigargin
G4	V-ATPase	Bafilomycin A1
G5	mATPase	BTS
G6	mATPase	BDM
G7	Ca2+ channel	(+)-cis-Diltiazem, HCl
G8	Na+ channel	Amiloride, HCl
G9	K+ channel	Adenylyl-Imidodiphosphate, 4×Li
G10	Cl- channel	Picrotoxin
G11	G protein	Pertussis Toxin
G12	PP1/2A	Okadaic Acid
H1	PP2A/4	Fostriecin sodium salt
H2	PTK	Herbimycin A
H3	ER to Golgi protein translocation	(+)-Brefeldin A
H4	RAC1/1b/2/3	EHT 1864
H5	ERa	MPP dihydrochloride
H6	CYP19	Anastrozole
H7	VTC	DMSO
H8	VTC	DMSO
H9	VTC	DMSO
H10	VTC	DMSO
H11	PPC	PCR positive control
H12	PPC	PCR positive control
